# Supplementary material for: Altered GC- and AT-biased genotypes of Ophiocordyceps sinensis in the stromal fertile portions and ascospores of natural Cordyceps sinensis
Source: PLoS One. 2023 Jun 8;18(6):e0286865. doi: 10.1371/journal.pone.0286865 (PMC10249794; doi:10.1371/journal.pone.0286865)
Supplement: S5 Fig — Mature Cordyceps sinensis specimens were cultivated in our Xining laboratory (altitude of 2,254 m) (SR1(A) Fig). The fully ejected ascospores were collected using double layers of autoclaved weighing papers (SR1(B) Fig). Numerous semi-ejected ascospores adhering to the outer surface of an ascus (SR1(C) Fig) during the massive ejection of ascospores. The stromal fertile portion (SFP) densely covered with numerous ascocarps is labeled with “]”. (ZIP) [file pone.0286865.s011.Zip]

Archive with 3 entries (3 files):
- SR1(A)_Fig.tif
- SR1(B)_Fig.tif
- SR1(C)_Fig .tif
